# Supplementary material for: Treatment of Pancreatic Cancer Using Near-Infrared Photoimmunotherapy Targeting Cancer-Associated Fibroblasts in Combination with Anticancer Chemotherapeutic Drug
Source: Cancers (Basel). 2025 May 7;17(9):1584. doi: 10.3390/cancers17091584 (PMC12071749; doi:10.3390/cancers17091584)
Supplement: Supplementary file 1 [file cancers-17-01584-s001.zip]

Archive with 1 entries (1 files):
- cancers-3575805-supplementary.pdf
